# Supplementary material for: Basal ganglia functional connectivity network analysis does not support the ‘noisy signal’ hypothesis of Parkinson’s disease
Source: Brain Commun. 2023 Apr 13;5(2):fcad123. doi: 10.1093/braincomms/fcad123 (PMC10139445; doi:10.1093/braincomms/fcad123)
Supplement: fcad123_Supplementary_Data [file fcad123_supplementary_data.zip]

Archive with 3 entries (3 files):
- Supplementary Figure 1.png
- Supplementary Figure 2.png
- Supplementary_material.docx
